# Supplementary material for: Targeting Cellular Senescence to Enhance Human Endometrial Stromal Cell Decidualization and Inhibit Their Migration
Source: Biomolecules. 2025 Jun 16;15(6):873. doi: 10.3390/biom15060873 (PMC12191167; doi:10.3390/biom15060873)
Supplement: Supplementary file 1 [file biomolecules-15-00873-s001.zip]

Archive with 2 entries (2 files):
- CORRECT-biomolecules-3651199-supplementary dataS2andS4-revised.xlsx
- SUPP-Blot-Data_Delenko-6-11-25.pdf
