# Supplementary material for: Targeting Cellular Senescence to Enhance Human Endometrial Stromal Cell Decidualization and Inhibit Their Migration
Source: Biomolecules. 2025 Jun 16;15(6):873. doi: 10.3390/biom15060873 (PMC12191167; doi:10.3390/biom15060873)
Supplement: Supplementary file 1 [file biomolecules-15-00873-s001.zip › CORRECT-biomolecules-3651199-supplementary dataS2andS4-revised.xlsx]

## Sheet: SuppData2 western densities
A BLOTS	Participant 1: 12/18/2024																																		B BLOTS	Participant 1: 12/18/2024		pERK1							pERK2
				pAKT								AKT						pPRAS40							PRAS40							GAPDH							Density							Density
					Density								Density						Density							Density							Density					Veh	104.305						Veh	158.305
				Veh	84.963							Veh	143.083					Veh	109.716						Veh	139.392						Veh	145.195					Q	102.417						Q	144.392
				Q	0.01							Q	135.113					Q	16.006						Q	151.42						Q	155.138					F	109.153						F	136.401
				F	0.007							F	127.795					F	2.026						F	154.735						F	160.223					Iso	144.376						Iso	161.538
				Iso	0.097							Iso	159.712					Iso	22.49						Iso	190.756						Iso	182.615					K	170.782						K	182.447
				K	20.266							K	159.898					K	101.242						K	186.198						K	160.483					Lut	147.4						Lut	154.381
				Lut	0.077							Lut	139.907					Lut	17.921						Lut	157.475						Lut	162.273					Das	76.7378						Das	131.331
				Das	12.718							Das	174.129					Das	41.726						Das	190.837						Das	191.149					Nav	186.374						Nav	183.876
				Nav	170.841							Nav	165.401					Nav	180.363						Nav	185.682						Nav	167.049					ABT	181.78						ABT	172.054
				ABT	146.112							ABT	139.334					ABT	195.774						ABT	174.069						ABT	150.333
																																							Normalized	% Veh	pERK1/ERK1	% Veh				Normalized	% Veh	pERK2/ERK2	% Veh
																																						Veh	0.567575	100	0.556769	100			Veh	0.861417	100	0.74833	100
					Normalized	% Veh	pAKT/AKT	%Veh					Normalized	% Veh					Normalized	% Veh	pPRAS40/PRAS40	%Veh				Normalized	% Veh											Q	0.611865	107.803	0.664942	119.429			Q	0.862635	100.141	0.848619	113.402
				Veh	0.585165	100	0.593804	100				Veh	0.985451	100				Veh	0.755646	100	0.787104	100			Veh	0.960033	100											F	0.62466	110.058	0.680841	122.284			F	0.780595	90.6175	0.776513	103.766
				Q	6.44587e-05	0.0110155	7.40124e-05	0.0124641				Q	0.870918	88.3777				Q	0.103173	13.6536	0.105706	13.4297			Q	0.976034	101.667											Iso	0.779784	137.389	0.841844	151.202			Iso	0.872477	101.284	0.902073	120.545
				F	4.36891e-05	0.00746612	5.4775e-05	0.00922442				F	0.79761	80.9386				F	0.0126449	1.67339	0.0130934	1.66348			F	0.965748	100.595											K	0.894611	157.62	0.961108	172.623			K	0.955716	110.947	1.00724	134.599
				Iso	0.000531172	0.0907731	0.000607345	0.10228				Iso	0.87458	88.7493				Iso	0.123155	16.298	0.117899	14.9789			Iso	1.04458	108.807											Lut	0.854231	150.505	0.850515	152.759			Lut	0.894689	103.862	0.92194	123.2
				K	0.126281	21.5805	0.126744	21.3444				K	0.996352	101.106				K	0.630858	83.4859	0.543733	69.0802			K	1.16024	120.854											Das	0.377369	66.4879	0.373194	67.0285			Das	0.645838	74.9739	0.619499	82.7842
				Lut	0.000474509	0.0810898	0.000550368	0.092685				Lut	0.862167	87.4897				Lut	0.110437	14.615	0.113802	14.4583			Lut	0.970433	101.083											Nav	1.08583	191.311	1.04078	186.932			Nav	1.07128	124.362	1.05318	140.737
				Das	0.0665345	11.3702	0.073038	12.3				Das	0.910957	92.4406				Das	0.21829	28.8879	0.218647	27.7787			Das	0.998368	103.993											ABT	1.25188	220.566	1.1314	203.208			ABT	1.1849	137.552	1.14243	152.664
				Nav	1.0227	174.771	1.03289	173.945				Nav	0.990132	100.475				Nav	1.0797	142.885	0.971354	123.409			Nav	1.11154	115.782
				ABT	0.971922	166.094	1.04865	176.599				ABT	0.926832	94.0516				ABT	1.30227	172.339	1.12469	142.89			ABT	1.15789	120.609
																																				Participant 2: 12/18/24
																																						pERK1							pERK2
																																							Density							Density
				pAKT								AKT						pPRAS40							PRAS40							GAPDH						Veh	160.439						Veh	130.984
	Participant 2: 12/18/24				Density								Density						Density							Density							Density					Q	71.9873						Q	29.0773
				Veh	140.279							Veh	189.929					Veh	131.972						Veh	192.303						Veh	166.539					F	85.7542						F	47.2572
				Q	5.197							Q	166.149					Q	20.4945						Q	153.161						Q	154.731					Iso	149.997						Iso	135.956
				F	1.757							F	148.947					F	7.1345						F	142.974						F	149.183					K	146.128						K	107.841
				Iso	2.109							Iso	166.315					Iso	1.7925						Iso	171.596						Iso	161.24					Lut	142.178						Lut	125.853
				K	18.135							K	164.34					K	44.3175						K	178.631						K	161.864					Das	139.185						Das	91.5062
				Lut	1.984							Lut	156.263					Lut	7.8275						Lut	172.236						Lut	168.32					Nav	182.768						Nav	164.197
				Das	40.77							Das	191.051					Das	32.6725						Das	178.798						Das	169.298					ABT	175.245						ABT	156.869
				Nav	174.391							Nav	197.334					Nav	202.665						Nav	195.126						Nav	155.171
				ABT	136.908							ABT	155.813					ABT	188.529						ABT	164.95						ABT	143.955
																																							Normalized	% Veh	pERK1/ERK1	% Veh				Normalized	% Veh	pERK2/ERK2	% Veh
																																						Veh	0.876387	100	1.02255	100			Veh	0.715491	100	0.573585	100
					Normalized	% Veh	pAKT/AKT	%Veh					Normalized	% Veh					Normalized	% Veh	pPRAS40/PRAS40	%Veh				Normalized	% Veh											Q	0.511829	58.4022	0.700248	68.4803			Q	0.206739	28.8947	0.155784	27.1598
				Veh	0.842319	100	0.738587	100				Veh	1.14045	100				Veh	0.792442	100	0.686276	100			Veh	1.1547	100											F	0.528118	60.2609	0.550103	53.797			F	0.291034	40.6761	0.222697	38.8254
				Q	0.0335873	3.98748	0.0312792	4.235				Q	1.07379	94.1554				Q	0.132452	16.7145	0.13381	19.498			Q	0.989857	85.7242											Iso	0.842705	96.1567	0.858444	83.951			Iso	0.763821	106.755	0.617317	107.624
				F	0.0117775	1.39822	0.0117961	1.59712				F	0.998418	87.5462				F	0.0478238	6.03499	0.0499009	7.27126			F	0.958377	82.9979											K	0.829558	94.6566	0.993094	97.1189			K	0.612206	85.5644	0.508595	88.6695
				Iso	0.0130799	1.55284	0.0126808	1.7169				Iso	1.03147	90.4447				Iso	0.011117	1.40287	0.010446	1.52213			Iso	1.06423	92.1651											Lut	0.897868	102.451	1.1385	111.338			Lut	0.794774	111.081	0.670418	116.882
				K	0.112039	13.3012	0.11035	14.9408				K	1.0153	89.0262				K	0.273795	34.5508	0.248095	36.1509			K	1.10359	95.5738											Das	0.8044	91.7859	0.836337	81.789			Das	0.528846	73.9137	0.435471	75.9209
				Lut	0.0117871	1.39936	0.0126965	1.71903				Lut	0.928369	81.4039				Lut	0.0465037	5.8684	0.0454465	6.62219			Lut	1.02326	88.6172											Nav	1.01743	116.093	1.1785	115.251			Nav	0.914045	127.751	0.830514	144.793
				Das	0.240818	28.5899	0.213399	28.8928				Das	1.12849	98.9514				Das	0.192988	24.3536	0.182735	26.627			Das	1.05611	91.462											ABT	1.1383	129.886	1.39625	136.545			ABT	1.01894	142.412	0.982641	171.315
				Nav	1.12386	133.425	0.883735	119.652				Nav	1.27172	111.511				Nav	1.30607	164.816	1.03863	151.343			Nav	1.25749	108.902
				ABT	0.951047	112.908	0.878669	118.966				ABT	1.08237	94.9077				ABT	1.30964	165.267	1.14295	166.544			ABT	1.14584	99.2328
	Participant #3 12/30/2024			pAKT								AKT						pPRAS40							PRAS40							GAPDH
					Density								Density						Density							Density							Density			Participant #3 12/30/2024
				Veh	134.474							Veh	135.083					Veh	128.315						Veh	151.423						Veh	174.078					pERK1							pERK2
				Q	12.0025							Q	183.014					Q	36.0375						Q	172.196						Q	173.036						Density							Density
				F	10.2185							F	176.956					F	27.6945						F	154.283						F	167.971					Veh	107.28						Veh	123.873
				Iso	3.6555							Iso	177.138					Iso	5.8865						Iso	168.592						Iso	156.923					Q	43.0565						Q	77.3335
				K	32.5635							K	159.464					K	112.668						K	167.414						K	154.723					F	73.8995						F	83.0115
				Lut	6.9775							Lut	164.748					Lut	56.0415						Lut	180.586						Lut	162.938					Iso	72.3685						Iso	91.1845
				Das	46.4585							Das	133.13					Das	55.4545						Das	149.138						Das	146.91					K	87.6805						K	109.079
				Nav	142.492							Nav	48.7435					Nav	132.163						Nav	111.909						Nav	122.965					Lut	101.635						Lut	124.608
				ABT	171.394							ABT	107.861					ABT	174.589						ABT	145.176						ABT	148.59					Das	98.8115						Das	123.95
																																						Nav	124.13						Nav	148.126
																																						ABT	161.942						ABT	155.035
					Normalized	% Veh	pAKT/AKT	%Veh					Normalized	% Veh					Normalized	% Veh	pPRAS40/PRAS40	%Veh				Normalized	% Veh
				Veh	0.77249	100	0.995484	100				Veh	0.775994	100				Veh	0.737109	100	0.847391	100			Veh	0.869857	100
				Q	0.0693642	8.9793	0.0655822	6.58797				Q	1.05767	136.298				Q	0.208266	28.2544	0.209282	24.6972			Q	0.995146	114.403												Normalized	% Veh	pERK1/ERK1	% Veh				Normalized	% Veh	pERK2/ERK2	% Veh
				F	0.0608349	7.87517	0.0577462	5.80081				F	1.05349	135.76				F	0.164877	22.368	0.179505	21.1832			F	0.91851	105.593											Veh	0.711254	100	0.655797	100			Veh	0.821256	100	0.699477	100
				Iso	0.0232949	3.01556	0.0206364	2.073				Iso	1.12882	145.468				Iso	0.037512	5.08907	0.0349157	4.12037			Iso	1.07436	123.51											Q	0.298529	41.9722	0.238001	36.2919			Q	0.536186	65.2885	0.367819	52.5848
				K	0.210463	27.2448	0.204205	20.5132				K	1.03065	132.816				K	0.728195	98.7906	0.672993	79.4194			K	1.08202	124.391											F	0.602887	84.764	0.47162	71.9155			F	0.677225	82.4621	0.505259	72.2338
				Lut	0.042823	5.54351	0.0423527	4.25448				Lut	1.01111	130.298				Lut	0.343944	46.6612	0.310331	36.622			Lut	1.10831	127.413											Iso	0.607899	85.4686	0.652868	99.5534			Iso	0.765954	93.2661	0.766566	109.591
				Das	0.316238	40.9375	0.34897	35.0553				Das	0.906204	116.78				Das	0.377473	51.2099	0.371833	43.8798			Das	1.01517	116.705											K	0.60381	84.8938	0.595526	90.8095			K	0.751174	91.4665	0.715182	102.245
				Nav	1.1588	150.008	2.92329	293.655				Nav	0.396401	51.083				Nav	1.0748	145.813	1.18098	139.367			Nav	0.910088	104.625											Lut	0.637727	89.6624	0.593375	90.4816			Lut	0.781882	95.2056	0.717919	102.637
				ABT	1.15347	149.319	1.58902	159.623				ABT	0.7259	93.5445				ABT	1.17497	159.402	1.2026	141.918			ABT	0.977024	112.32											Das	0.732154	102.939	0.683448	104.216			Das	0.918417	111.831	0.821217	117.404
																																						Nav	1.03268	145.192	1.21253	184.895			Nav	1.23232	150.052	1.38524	198.04
				pAKT								AKT						pPRAS40							PRAS40							GAPDH						ABT	1.16569	163.893	1.0034	153.005			ABT	1.11597	135.885	0.977846	139.797
	Participant #4 12/2/2024				Density								Density						Density							Density							Density
				Veh	202.937							Veh	115.683					Veh	137.446						Veh	144.917						Veh	162.495
				Q	11.393							Q	143.091					Q	23.147						Q	120.987						Q	171.942			Participant #4 12/2/2024
				F	2.329							F	110.531					F	1.331						F	91.554						F	150.124
				Iso	4.149							Iso	185.792					Iso	4.423						Iso	159.775						Iso	182.645					pERK1							pERK2
				K	10.708							K	193.508					K	32.966						K	144.572						K	196.836						Density							Density
				Lut	1.769							Lut	210.397					Lut	4.937						Lut	152.383						Lut	197.477					Veh	90.8975						Veh	186.601
				Das	22.577							Das	153.632					Das	5.574						Das	119						Das	183.632					Q	20.3285						Q	71.5765
				Nav	218.139							Nav	147.078					Nav	175.195						Nav	151.083						Nav	200.342					F	8.9145						F	28.0835
				ABT	153.605							ABT	110.091					ABT	176.695						ABT	108.439						ABT	162.712					Iso	107.165						Iso	151.463
																																						K	46.0675						K	111.456
																																						Lut	40.4865						Lut	104.201
																																						Das	49.1875						Das	140.845
					Normalized	% Veh	pAKT/AKT	%Veh					Normalized	% Veh					Normalized	% Veh	pPRAS40/PRAS40	%Veh				Normalized	% Veh											Nav	137.22						Nav	196.828
				Veh	1.24888	100	1.75424	100				Veh	0.71192	100				Veh	0.845848	100	0.948446	100			Veh	0.891824	100											ABT	142.504						ABT	196.874
				Q	0.0662607	5.3056	0.0796209	4.53876				Q	0.832202	116.895				Q	0.134621	15.9155	0.191318	20.1717			Q	0.70365	78.9001
				F	0.0155138	1.24222	0.0210709	1.20114				F	0.736268	103.42				F	0.008866	1.04818	0.0145379	1.53281			F	0.609856	68.383
				Iso	0.0227162	1.81892	0.0223315	1.273				Iso	1.01723	142.885				Iso	0.0242164	2.86297	0.0276827	2.91874			Iso	0.874784	98.0893
				K	0.0544006	4.35595	0.0553361	3.15441				K	0.983095	138.091				K	0.16748	19.8002	0.228025	24.0419			K	0.734479	82.357												Normalized	% Veh	pERK1/ERK1	% Veh				Normalized	% Veh	pERK2/ERK2	% Veh
				Lut	0.00895801	0.717282	0.00840793	0.479291				Lut	1.06542	149.655				Lut	0.0250004	2.95566	0.0323986	3.41597			Lut	0.771649	86.5248											Veh	0.492215	100	0.885565	100			Veh	1.01046	100	1.55656	100
				Das	0.122947	9.84457	0.146956	8.37715				Das	0.836627	117.517				Das	0.0303542	3.58861	0.0468403	4.93864			Das	0.648035	72.664											Q	0.11326	23.0103	0.136524	15.4166			Q	0.398787	39.466	0.434409	27.9082
				Nav	1.08883	87.1847	1.48316	84.5468				Nav	0.734132	103.12				Nav	0.87448	103.385	1.15959	122.263			Nav	0.754125	84.5599											F	0.0504424	10.248	0.0524998	5.9284			F	0.158909	15.7265	0.149124	9.58032
				ABT	0.94403	75.59	1.39525	79.5356				ABT	0.676603	95.0392				ABT	1.08594	128.384	1.62944	171.801			ABT	0.666447	74.7286											Iso	0.610551	124.042	0.708595	80.0162			Iso	0.862924	85.3994	1.08124	69.4632
																																						K	0.267658	54.3783	0.293131	33.1011			K	0.647576	64.0874	0.708747	45.5328
				pAKT								AKT						pPRAS40							PRAS40							GAPDH						Lut	0.21313	43.3002	0.239089	26.9985			Lut	0.54854	54.2864	0.605877	38.9241
	Participant #5 12/2/2024 ​				Density								Density						Density							Density							Density					Das	0.237304	48.2115	0.274822	31.0335			Das	0.679501	67.2469	0.793309	50.9655
				Veh	184.314							Veh	152.094					Veh	92.924						Veh	174.163						Veh	215.157					Nav	0.745926	151.545	0.946221	106.849			Nav	1.06996	105.889	1.59301	102.342
				Q	55.3325							Q	155.652					Q	73.351						Q	203.731						Q	211.503					ABT	1.11606	226.743	1.47897	167.008			ABT	1.54188	152.593	2.07841	133.526
				F	33.8145							F	171.388					F	35.369						F	189.085						F	200.626
				Iso	9.6395							Iso	102.743					Iso	0.141						Iso	122.587						Iso	187.977
				K	9.4325							K	136.855					K	18.004						K	154.55						K	193.117
				Lut	1.7675							Lut	164.929					Lut	20.076						Lut	172.293						Lut	192.342					pERK1							pERK2
				Das	8.7465							Das	183.936					Das	30.538						Das	170.436						Das	180.802			Participant #5 12/2/2024 ​			Density							Density
				Nav	157.97							Nav	189.8					Nav	204.415						Nav	127.836						Nav	199.223					Veh	100.467						Veh	163.768
				ABT	155.403							ABT	156.77					ABT	183.299						ABT	165.465						ABT	166.283					Q	70.092						Q	133.042
																																						F	89.108						F	155.262
																																						Iso	54.487						Iso	144.153
																																						K	48.847						K	118.819
					Normalized	% Veh	pAKT/AKT	%Veh					Normalized	% Veh					Normalized	% Veh	pPRAS40/PRAS40	%Veh				Normalized	% Veh											Lut	72.559						Lut	132.338
				Veh	0.856647	100	1.21184	100				Veh	0.706895	100				Veh	0.431889	100	0.533548	100			Veh	0.809467	100											Das	79.082						Das	142.512
				Q	0.261616	30.5395	0.35549	29.3346				Q	0.73593	104.107				Q	0.346808	80.3003	0.360039	67.4803			Q	0.963251	118.998											Nav	154.867						Nav	189.461
				F	0.168545	19.675	0.197299	16.2809				F	0.854264	120.847				F	0.176293	40.8191	0.187054	35.0585			F	0.942473	116.431											ABT	112.721						ABT	159.725
				Iso	0.0512802	5.98616	0.093821	7.74201				Iso	0.546575	77.3205				Iso	0.000750092	0.173677	0.00115021	0.215577			Iso	0.652136	80.5636
				K	0.0488434	5.7017	0.0689236	5.6875				K	0.708661	100.25				K	0.0932285	21.5862	0.116493	21.8337			K	0.800289	98.8662
				Lut	0.00918936	1.07271	0.0107168	0.884336				Lut	0.857475	121.302				Lut	0.104377	24.1674	0.116523	21.8392			Lut	0.895761	110.661
				Das	0.0483761	5.64715	0.047552	3.92394				Das	1.01733	143.915				Das	0.168903	39.1079	0.179176	33.5821			Das	0.942664	116.455												Normalized	% Veh	pERK1/ERK1	% Veh				Normalized	% Veh	pERK2/ERK2	% Veh
				Nav	0.792928	92.5619	0.832297	68.6802				Nav	0.952699	134.772				Nav	1.02606	237.575	1.59905	299.701			Nav	0.64167	79.2707											Veh	0.589308	100	0.984884	100			Veh	0.960612	100	1.62741	100
				ABT	0.934566	109.096	0.99128	81.7994				ABT	0.942787	133.37				ABT	1.10233	255.235	1.10778	207.626			ABT	0.995078	122.93											Q	0.374587	63.5639	0.542336	55.066			Q	0.711006	74.0159	1.00176	61.5556
																																						F	0.468531	79.5052	0.713081	72.4025			F	0.816369	84.9843	1.23271	75.7465
																																						Iso	0.338076	57.3683	0.703848	71.4651			Iso	0.894427	93.1101	1.8597	114.274
																																						K	0.289058	49.0504	0.489135	49.6643			K	0.703125	73.1955	1.11513	68.5215
				pAKT								AKT						pPRAS40							PRAS40							GAPDH						Lut	0.441002	74.8339	0.546135	55.4518			Lut	0.80433	83.731	0.868856	53.3888
	Participant #6 12/10/2024				Density								Density						Density							Density							Density					Das	0.448883	76.1712	0.530691	53.8836			Das	0.808923	84.2091	0.781234	48.0047
				Veh	172.907							Veh	181.433					Veh	170.185						Veh	180.107						Veh	206.033					Nav	0.947784	160.83	1.15951	117.73			Nav	1.1595	120.704	1.37557	84.5249
				Q	4.7355							Q	232.067					Q	62.567						Q	167.07						Q	201.9					ABT	0.748122	126.949	1.02599	104.173			ABT	1.06008	110.355	1.09433	67.2436
				F	0.0245							F	224.203					F	0.102						F	186.076						F	185.738
				Iso	4.3575							Iso	223.512					Iso	6.779						Iso	189.382						Iso	194.102
				K	5.5075							K	234.362					K	53.389						K	196.567						K	196.305			Participant #6 12/10/2024
				Lut	1.8055							Lut	239.143					Lut	9.474						Lut	183.782						Lut	208.469					pERK1							pERK2
				Das	4.4775							Das	190.793					Das	2.701						Das	171.762						Das	192.59						Density							Density
				Nav	112.506							Nav	187.017					Nav	180.287						Nav	183.338						Nav	196.183					Veh	70.5835						Veh	149.952
				ABT	191.876							ABT	157.056					ABT	192.197						ABT	122.721						ABT	176.957					Q	24.2635						Q	87.7315
																																						F	5.7095						F	21.0085
																																						Iso	48.6725						Iso	132.588
																																						K	45.8065						K	125.047
					Normalized	% Veh	pAKT/AKT	%Veh					Normalized	% Veh					Normalized	% Veh	pPRAS40/PRAS40	%Veh				Normalized	% Veh											Lut	60.5185						Lut	127.462
				Veh	0.839222	100	0.95301	100				Veh	0.880602	100				Veh	0.826008	100	0.944908	100			Veh	0.874168	100											Das	18.8755						Das	70.3755
				Q	0.0234547	2.79481	0.0204057	2.14119				Q	1.14942	130.526				Q	0.309891	37.5167	0.374497	39.6332			Q	0.827486	94.6599											Nav	79.0805						Nav	178.792
				F	0.000131906	0.0157177	0.000109276	0.0114664				F	1.20709	137.076				F	0.000549161	0.0664837	0.000548165	0.0580125			F	1.00182	114.602											ABT	105.883						ABT	197.576
				Iso	0.0224495	2.67504	0.0194956	2.04569				Iso	1.15152	130.765				Iso	0.0349249	4.22816	0.0357953	3.78823			Iso	0.975685	111.613
				K	0.0280558	3.34307	0.0235	2.46587				K	1.19387	135.574				K	0.27197	32.9258	0.271606	28.7442			K	1.00134	114.547
				Lut	0.00866076	1.032	0.00754988	0.792214				Lut	1.14714	130.268				Lut	0.0454456	5.50183	0.0515501	5.45557			Lut	0.881582	100.848
				Das	0.0232489	2.77029	0.0234678	2.4625				Das	0.990669	112.499				Das	0.0140246	1.69788	0.0157252	1.6642			Das	0.891856	102.023												Normalized	% Veh	pERK1/ERK1	% Veh				Normalized	% Veh	pERK2/ERK2	% Veh
				Nav	0.573472	68.3338	0.601579	63.1241				Nav	0.953278	108.253				Nav	0.918974	111.255	0.983361	104.07			Nav	0.934523	106.904											Veh	0.373698	100	0.648996	100			Veh	0.79391	100	1.09293	100
				ABT	1.08431	129.204	1.2217	128.194				ABT	0.887538	100.788				ABT	1.08612	131.49	1.56614	165.745			ABT	0.693505	79.3331											Q	0.125194	33.5015	0.240161	37.0051			Q	0.452676	57.0185	0.581053	53.1646
																																						F	0.03474	9.29628	0.0416746	6.42139			F	0.127828	16.1011	0.125394	11.4732
	Participant #7 12/10/2024																																					Iso	0.278409	74.5012	0.325808	50.2019			Iso	0.758413	95.5289	0.856913	78.405
				pAKT								AKT						pPRAS40							PRAS40							GAPDH						K	0.358587	95.9565	0.279189	43.0186			K	0.978911	123.302	0.682402	62.4377
					Density								Density						Density							Density							Density					Lut	0.335038	89.6549	0.285314	43.9624			Lut	0.705644	88.8821	0.550559	50.3745
				Veh	172.799							Veh	81.739					Veh	167.559						Veh	146.968						Veh	172.493					Das	0.110927	29.6836	0.0884766	13.6328			Das	0.413581	52.0942	0.321341	29.4017
				Q	10.808							Q	140.743					Q	60.7365						Q	184.172						Q	123.711					Nav	0.417253	111.655	0.367009	56.5503			Nav	0.943364	118.825	0.887321	81.1872
				F	13.645							F	142.785					F	41.0895						F	132.498						F	183.502					ABT	0.604577	161.782	0.642946	99.0677			ABT	1.12813	142.098	1.24717	114.112
				Iso	3.534							Iso	187.565					Iso	0.6095						Iso	170.543						Iso	200.39
				K	6.483							K	192.602					K	47.8195						K	174.536						K	202.614
				Lut	1.312							Lut	214.182					Lut	43.5555						Lut	195.072						Lut	182.574			Participant #7 12/10/2024
				Das	14.881							Das	193.195					Das	14.4115						Das	178.691						Das	197.706					pERK1							pERK2
				Nav	164.101							Nav	162.302					Nav	191.644						Nav	183.179						Nav	199.334						Density							Density
				ABT	132.401							ABT	49.337					ABT	167.861						ABT	157.91						ABT	180.692					Veh	104.546						Veh	221.348
																																						Q	21.067						Q	127.473
																																						F	50.511						F	148.863
																																						Iso	107.503						Iso	194.103
					Normalized	% Veh	pAKT/AKT	%Veh					Normalized	% Veh					Normalized	% Veh	pPRAS40/PRAS40	%Veh				Normalized	% Veh											K	19.64						K	94.225
				Veh	1.00177	100	2.11403	100				Veh	0.473869	100				Veh	0.971399	100	1.14011	100			Veh	0.85202	100											Lut	23.116						Lut	95.656
				Q	0.0873649	8.72102	0.0767925	3.63251				Q	1.13768	240.083				Q	0.490955	50.541	0.329781	28.9253			Q	1.48873	174.73											Das	28.309						Das	133.319
				F	0.0743589	7.42272	0.0955633	4.52042				F	0.778111	164.204				F	0.223919	23.0511	0.310115	27.2004			F	0.722049	84.7456											Nav	114.384						Nav	219.828
				Iso	0.0176356	1.76044	0.0188415	0.891257				Iso	0.936	197.523				Iso	0.00304157	0.313112	0.00357387	0.313466			Iso	0.851058	99.8871											ABT	57.726						ABT	144.299
				K	0.0319968	3.19401	0.0336601	1.59222				K	0.950586	200.601				K	0.236013	24.2962	0.27398	24.031			K	0.861424	101.104
				Lut	0.00718613	0.71734	0.00612563	0.28976				Lut	1.17312	247.563				Lut	0.238564	24.5588	0.223279	19.5839			Lut	1.06846	125.403
				Das	0.0752683	7.5135	0.0770258	3.64355				Das	0.977183	206.214				Das	0.0728936	7.50398	0.0806502	7.07388			Das	0.903824	106.08
				Nav	0.823246	82.1789	1.01108	47.8273				Nav	0.814221	171.824				Nav	0.961424	98.9732	1.04621	91.7639			Nav	0.918958	107.856												Normalized	% Veh	pERK1/ERK1	% Veh				Normalized	% Veh	pERK2/ERK2	% Veh
				ABT	0.732744	73.1447	2.6836	126.942				ABT	0.273045	57.6204				ABT	0.928987	95.6339	1.06302	93.2379			ABT	0.873915	102.57											Veh	0.693547	100	0.690871	100			Veh	1.4684	100	1.22523	100
																																						Q	0.146029	21.0554	0.122298	17.7021			Q	0.883597	60.1742	0.595768	48.6252
																																						F	0.287264	41.4195	0.300228	43.4565			F	0.846606	57.655	0.652381	53.2458
	Participant #8 11/11/2024			pAKT								AKT						pPRAS40							PRAS40							GAPDH						Iso	0.662107	95.4667	0.735853	106.511			Iso	1.19547	81.4133	1.10043	89.8147
					Density								Density						Density							Density							Density				K	0.13122	18.9202	0.127925	18.5164			K	0.629543	42.8728	0.480074	39.1825
				Veh	173.233							Veh	110.103					Veh	91.2755						Veh	136.951						Veh	173.326				Lut	0.148436	21.4025	0.156697	22.6811			Lut	0.614243	41.8308	0.454254	37.0752
				Q	36.049							Q	125.739					Q	63.9755						Q	133.043						Q	155.733				Das	0.150863	21.7524	0.163185	23.6202			Das	0.710478	48.3845	0.602406	49.1669
				F	12.511							F	134.375					F	57.5895						F	160.477						F	139.499				Nav	0.567784	81.8666	0.559967	81.0524			Nav	1.09119	74.3116	1.08293	88.3861
				Iso	6.728							Iso	102.814					Iso	1.7605						Iso	106.976						Iso	144.111				ABT	0.35328	50.9382	0.375833	54.3998			ABT	0.883103	60.1405	0.789559	64.4419
				K	42.156							K	133.186					K	82.6345						K	158.474						K	155.401
				Lut	26.983							Lut	152.883					Lut	103.735						Lut	180.55						Lut	186.549			Participant #8 11/11/2024
				Das	82.084							Das	175.112					Das	79.7835						Das	184.249						Das	182.775
				Nav	186.308							Nav	156.342					Nav	208.429						Nav	172.566						Nav	175.126				pERK1							pERK2
				ABT	179.521							ABT	114.682					ABT	201.198						ABT	138.663						ABT	153.556					Density							Density
																																					Veh	179.544						Veh	137.338
																																					Q	110.457						Q	69.548
																																					F	80.245						F	62.434
					Normalized	% Veh	pAKT/AKT	%Veh					Normalized	% Veh					Normalized	% Veh	pPRAS40/PRAS40	%Veh				Normalized	% Veh										Iso	107.869						Iso	77.511
				Veh	0.999466	100	1.57337	100				Veh	0.635238	100				Veh	0.526613	100	0.666483	100			Veh	0.790138	100										K	119.798						K	100.798
				Q	0.23148	23.1604	0.286697	18.2218				Q	0.807404	127.102				Q	0.410804	78.0086	0.480863	72.1494			Q	0.854305	108.121										Lut	112.659						Lut	100.215
				F	0.0896856	8.97334	0.0931051	5.91755				F	0.963272	151.639				F	0.412832	78.3939	0.358865	53.8445			F	1.15039	145.593										Das	146.363						Das	111.249
				Iso	0.0466864	4.67113	0.0654386	4.15913				Iso	0.713439	112.31				Iso	0.0122163	2.31979	0.016457	2.46922			Iso	0.742319	93.9481										Nav	190.247						Nav	186.902
				K	0.271272	27.1416	0.31652	20.1173				K	0.857044	134.917				K	0.531748	100.975	0.521439	78.2374			K	1.01977	129.062										ABT	170.378						ABT	152.521
				Lut	0.144643	14.4721	0.176494	11.2176				Lut	0.819535	129.012				Lut	0.556073	105.594	0.574547	86.2058			Lut	0.967845	122.491
				Das	0.4491	44.934	0.468751	29.7928				Das	0.958077	150.822				Das	0.436513	82.8907	0.43302	64.9709			Das	1.00807	127.581
				Nav	1.06385	106.442	1.19167	75.7398				Nav	0.892743	140.537				Nav	1.19017	226.004	1.20782	181.223			Nav	0.985385	124.711
				ABT	1.1691	116.972	1.56538	99.4921				ABT	0.746844	117.569				ABT	1.31026	248.809	1.45098	217.707			ABT	0.903016	114.286											Normalized	% Veh	pERK1/ERK1	% Veh				Normalized	% Veh	pERK2/ERK2	% Veh
																																					Veh	1.07345	100	1.61071	100			Veh	0.82111	100	1.71415	100
																																					Q	0.716955	66.7899	0.850101	52.7781			Q	0.451423	54.9772	0.619438	36.1367
																																					F	0.505353	47.0775	0.669048	41.5375			F	0.393186	47.8847	0.570841	33.3016
																																					Iso	0.697472	64.9749	1.18284	73.436			Iso	0.50118	61.0369	1.31421	76.6684
																																					K	0.776115	72.3011	0.820315	50.9289			K	0.653023	79.5293	0.924193	53.9154
																																					Lut	0.708574	66.0091	0.706105	43.8382			Lut	0.630307	76.7628	0.712899	41.5889
																																					Das	0.899992	83.8412	1.07701	66.8659			Das	0.684075	83.311	1.06276	61.9993
																																					Nav	1.17511	109.471	3.33293	206.923			Nav	1.15445	140.596	5.1629	301.192
																																					ABT	1.00697	93.8074	3.44365	213.797			ABT	0.901435	109.783	3.06359	178.723

## Sheet: SuppData4-QvsVeh
gene marker	p_val	avg_log2FC	pct.1	pct.2	p_val_adj
AEBP2	0	1.35285	0.851	0.541	0
KLRD1	0	1.14941	0.597	0.132	0
AC027288.3	0	1.13573	0.665	0.317	0
DGKI	8.64175e-258	1.02116	0.789	0.544	2.15361e-253
ADAM32	0	0.979752	0.522	0.12	0
MKLN1	1.36108e-288	0.9321	0.959	0.898	3.39195e-284
WNT2B	3.48391e-301	0.829463	0.518	0.187	8.68226e-297
MAP7	8.53933e-180	0.812606	0.335	0.107	2.12809e-175
AC025159.1	4.94703e-292	0.800447	0.484	0.162	1.23285e-287
MTHFD1L	1.16671e-242	0.798435	0.924	0.816	2.90755e-238
AL008633.1	3.9261e-239	0.792254	0.41	0.127	9.78423e-235
AC024901.1	0	0.787246	0.329	0.037	0
KCNMB2-AS1	1.77848e-182	0.782047	0.461	0.203	4.43216e-178
GSTO2	5.15485e-274	0.778687	0.456	0.148	1.28464e-269
AL078604.4	1.42958e-143	0.770481	0.432	0.202	3.56265e-139
MSH4	0	0.757257	0.393	0.029	0
TIAM2	1.55651e-225	0.749809	0.675	0.418	3.87897e-221
SLC2A3	6.23664e-62	0.693943	0.633	0.536	1.55423e-57
CCDC138	1.09787e-204	0.67998	0.422	0.159	2.73601e-200
LINC00310	1.62991e-147	0.668572	0.378	0.164	4.06191e-143
AL589935.1	4.4826e-246	0.662506	0.421	0.132	1.11711e-241
IGSF11	0	0.658339	0.342	0.044	0
SLC1A2	2.88905e-76	0.647007	0.733	0.622	7.19979e-72
AC008269.1	1.03314e-286	0.631949	0.414	0.103	2.57469e-282
AP000317.1	2.10452e-88	0.630796	0.358	0.196	5.24468e-84
AF165147.1	8.51759e-228	0.628888	0.33	0.075	2.12267e-223
TPRG1	5.77121e-207	0.626728	0.348	0.099	1.43824e-202
AC017074.1	2.45891e-173	0.608648	0.376	0.139	6.12785e-169
LINC00639	0	0.604097	0.287	0.016	0
BMPR1B	5.10195e-22	0.58636	0.266	0.201	1.27146e-17
LINC02062	7.04704e-224	0.579684	0.405	0.132	1.75619e-219
BNIP3	8.18996e-242	0.563785	0.953	0.856	2.04102e-237
AC046134.2	5.55936e-155	0.546521	0.479	0.246	1.38545e-150
AC016831.7	3.32052e-93	0.544087	0.692	0.561	8.27506e-89
LRRC37A3	4.29359e-221	0.543551	0.507	0.218	1.07001e-216
IRS2	1.52747e-140	0.542377	0.732	0.54	3.80661e-136
SLC39A10	3.76783e-131	0.53277	0.657	0.472	9.38981e-127
N4BP2L2	1.57958e-165	0.531992	0.97	0.945	3.93648e-161
DNHD1	6.58139e-159	0.531054	0.465	0.229	1.64015e-154
CFAP161	3.86547e-169	0.528356	0.27	0.066	9.63314e-165
ACYP2	6.23079e-124	0.527903	0.809	0.682	1.55278e-119
DDIT4	4.19378e-164	0.521695	0.492	0.236	1.04513e-159
GABPB1-AS1	2.1268e-124	0.521373	0.578	0.384	5.30021e-120
TMEM161B-AS1	3.86411e-123	0.520505	0.531	0.332	9.62974e-119
SGK1	9.5631e-118	0.517657	0.77	0.605	2.38322e-113
TG	2.15474e-190	0.517177	0.391	0.138	5.36982e-186
CDKL3	4.98093e-159	0.512146	0.535	0.293	1.2413e-154
AL096803.2	1.10067e-167	0.502853	0.385	0.149	2.74298e-163
PRKN	4.02085e-86	0.487584	0.558	0.39	1.00204e-81
ITGA9	9.39204e-236	0.483158	0.267	0.036	2.34059e-231
PLOD2	4.936e-98	0.482759	0.896	0.815	1.2301e-93
PHF3	1.42253e-88	0.477417	0.79	0.72	3.5451e-84
ZNF292	3.66519e-121	0.473347	0.888	0.804	9.13402e-117
SPDYA	6.45171e-207	0.468336	0.301	0.067	1.60783e-202
ZDHHC14	4.34926e-44	0.463529	0.521	0.419	1.08388e-39
EGLN1	2.28095e-114	0.461895	0.658	0.493	5.68437e-110
LRRC23	4.66221e-93	0.461526	0.534	0.368	1.16187e-88
LINC02680	8.66522e-235	0.461153	0.286	0.046	2.15946e-230
SLC2A1	9.10788e-101	0.455651	0.606	0.426	2.26977e-96
IMMP2L	7.03976e-50	0.448036	0.768	0.697	1.75438e-45
WWOX	2.179e-60	0.437082	0.79	0.688	5.43028e-56
SLC35E3	3.79923e-103	0.432298	0.597	0.422	9.46805e-99
AC011287.1	1.29555e-95	0.430688	0.219	0.074	3.22865e-91
DUSP1	1.07309e-80	0.430523	0.799	0.684	2.67424e-76
ZMAT3	1.84463e-87	0.428753	0.836	0.743	4.597e-83
NFE2L3	9.62464e-200	0.424551	0.326	0.085	2.39856e-195
N4BP2L1	4.9093e-157	0.420694	0.31	0.098	1.22345e-152
PLSCR2	2.20841e-204	0.416901	0.204	0.016	5.50358e-200
CACNB4	1.13226e-146	0.416706	0.248	0.063	2.8217e-142
KLHL21	1.0537e-102	0.413907	0.635	0.464	2.62594e-98
CHD2	8.04664e-79	0.409649	0.837	0.751	2.0053e-74
MT-ND2	7.02857e-35	0.408566	0.981	0.982	1.75159e-30
TRMT11	4.01786e-59	0.407565	0.581	0.472	1.00129e-54
MGAM	1.28848e-256	0.407314	0.224	0.008	3.21103e-252
AC007566.1	5.34915e-148	0.406673	0.317	0.109	1.33306e-143
RSRP1	2.21209e-85	0.404892	0.819	0.734	5.51276e-81
LINC00472	2.33337e-43	0.400803	0.495	0.386	5.81499e-39
AC008014.1	1.66805e-42	0.40062	0.538	0.436	4.15694e-38
RASSF8	1.05241e-45	0.400446	0.861	0.833	2.6227e-41
SNHG14	2.04642e-55	0.399618	0.694	0.596	5.09988e-51
AC104389.5	3.28369e-125	0.397296	0.298	0.111	8.18328e-121
LINC01588	8.29494e-127	0.394005	0.338	0.139	2.06718e-122
AC079447.1	2.84843e-96	0.3935	0.376	0.197	7.09858e-92
LURAP1L	7.46918e-73	0.390528	0.67	0.535	1.8614e-68
ID3	3.53854e-41	0.387429	0.764	0.667	8.81839e-37
SGK3	3.95445e-61	0.386259	0.627	0.521	9.85489e-57
PDK1	4.60955e-138	0.386052	0.333	0.127	1.14875e-133
EYS	1.23914e-200	0.383204	0.252	0.041	3.08806e-196
AF117829.1	2.75984e-48	0.381406	0.481	0.364	6.8778e-44
CCDC18-AS1	1.63198e-60	0.38054	0.532	0.403	4.06707e-56
C2orf88	6.86471e-142	0.377653	0.278	0.086	1.71075e-137
NRF1	3.91154e-56	0.377529	0.538	0.421	9.74795e-52
CDHR3	6.60043e-37	0.376005	0.585	0.507	1.64489e-32
AC092813.1	8.93279e-230	0.374911	0.203	0.008	2.22614e-225
SLC13A3	3.97846e-101	0.37451	0.357	0.175	9.91472e-97
AC053527.2	6.95704e-113	0.374262	0.338	0.149	1.73376e-108
TWIST2	8.11276e-23	0.37398	0.929	0.92	2.02178e-18
AC009522.1	3.9756e-144	0.373902	0.219	0.046	9.9076e-140
ATF4	5.05157e-118	0.371919	0.941	0.843	1.2589e-113
TAF15	5.46861e-74	0.371346	0.832	0.763	1.36283e-69
ANKDD1B	9.38355e-140	0.371244	0.283	0.09	2.33847e-135
RLF	2.16266e-73	0.370742	0.653	0.53	5.38957e-69
C4orf47	3.52204e-191	0.369729	0.251	0.044	8.77728e-187
AC104806.2	7.31749e-139	0.369086	0.293	0.096	1.82359e-134
LINC-PINT	6.03174e-62	0.367643	0.575	0.453	1.50317e-57
FHIT	6.4345e-30	0.366921	0.687	0.622	1.60354e-25
C3orf35	1.76891e-117	0.364048	0.32	0.132	4.4083e-113
AC009318.1	3.40279e-137	0.36338	0.259	0.075	8.48009e-133
XIST	7.15894e-35	0.362142	0.905	0.892	1.78408e-30
COL21A1	2.66263e-125	0.362021	0.173	0.031	6.63555e-121
IER3	5.51869e-49	0.361295	0.976	0.957	1.37531e-44
SLC3A2	1.39382e-78	0.359823	0.833	0.737	3.47353e-74
SOS1	5.32501e-51	0.359042	0.79	0.728	1.32705e-46
MACROD2	8.88465e-42	0.358045	0.284	0.174	2.21414e-37
AP1S3	2.81497e-123	0.356948	0.273	0.093	7.0152e-119
AC104248.1	1.97635e-180	0.356903	0.183	0.015	4.92525e-176
SNTG2	9.25347e-38	0.35687	0.503	0.403	2.30606e-33
ASB3	4.48651e-56	0.356544	0.611	0.506	1.11808e-51
AL357153.2	1.36056e-107	0.35439	0.298	0.123	3.39065e-103
LINC02615	6.89679e-55	0.352717	0.395	0.263	1.71875e-50
LINC02763	1.43554e-179	0.352593	0.204	0.024	3.5775e-175
SRGAP3	2.65411e-144	0.351901	0.221	0.048	6.6143e-140
CFAP70	9.5523e-143	0.35162	0.237	0.058	2.38053e-138
AL390957.1	3.9476e-118	0.350232	0.314	0.122	9.83781e-114
SNHG7	2.34513e-68	0.349256	0.71	0.585	5.84429e-64
AL162253.2	2.6855e-70	0.348216	0.436	0.281	6.69252e-66
SLC25A36	1.0021e-68	0.348059	0.698	0.592	2.49733e-64
ZBTB1	1.58954e-60	0.347473	0.722	0.635	3.96129e-56
AL139260.1	2.63095e-59	0.343924	0.753	0.659	6.5566e-55
ABCA1	2.02552e-46	0.343766	0.458	0.334	5.0478e-42
KCNH1	3.05564e-15	0.342578	0.536	0.475	7.61496e-11
RAB30-DT	1.15891e-64	0.342272	0.465	0.324	2.88812e-60
MYLIP	1.0534e-49	0.338868	0.365	0.241	2.62517e-45
PGK1	6.18248e-124	0.337974	0.98	0.942	1.54073e-119
TNFRSF10D	2.44337e-61	0.337643	0.483	0.344	6.08912e-57
KDM3A	2.13232e-63	0.336566	0.439	0.299	5.31394e-59
GPR135	2.07131e-70	0.335874	0.321	0.175	5.16191e-66
FOS	2.86779e-14	0.335136	0.574	0.534	7.14682e-10
MT-ND1	2.82756e-22	0.334856	0.986	0.985	7.04657e-18
RABGEF1	2.28497e-50	0.333968	0.858	0.815	5.69436e-46
FHL2	1.35111e-101	0.333844	0.982	0.956	3.36711e-97
AL356124.1	5.31146e-18	0.333659	0.476	0.414	1.32367e-13
ARHGAP24	0.0110836	0.332667	0.784	0.826	1
AC090518.1	1.98917e-134	0.33215	0.217	0.051	4.9572e-130
PRH1	5.23954e-44	0.331007	0.518	0.406	1.30575e-39
RAD51B	1.09149e-26	0.330802	0.731	0.694	2.7201e-22
FAM227B	1.70362e-68	0.330765	0.353	0.207	4.2456e-64
PNRC1	5.54052e-70	0.330749	0.887	0.8	1.38075e-65
BNIP3L	6.22963e-87	0.330668	0.978	0.961	1.55249e-82
MIR193BHG	6.9993e-102	0.32915	0.28	0.113	1.74429e-97
AGBL3	1.51069e-71	0.328478	0.19	0.07	3.76479e-67
AC048341.1	5.88737e-87	0.328103	0.317	0.155	1.46719e-82
LINC00894	7.61613e-29	0.327771	0.414	0.33	1.89802e-24
AC090921.1	8.67481e-152	0.325852	0.182	0.025	2.16185e-147
RAPGEF6	2.11763e-28	0.324653	0.6	0.537	5.27736e-24
CCDC62	7.34261e-157	0.324535	0.23	0.047	1.82985e-152
AVIL	1.17081e-129	0.323726	0.258	0.079	2.91778e-125
HCG17	8.65686e-56	0.322466	0.455	0.321	2.15738e-51
DPH6-DT	1.63826e-39	0.321765	0.368	0.258	4.08272e-35
PTPRM	3.51088e-13	0.320177	0.868	0.877	8.74948e-09
NIFK-AS1	2.31884e-84	0.318912	0.303	0.146	5.77879e-80
GAB2	1.13686e-28	0.318797	0.73	0.666	2.83316e-24
MT-CYB	2.24405e-40	0.318667	1	1	5.5924e-36
RFX3-AS1	1.22417e-67	0.318496	0.295	0.155	3.05075e-63
SLC6A16	1.56231e-77	0.317783	0.276	0.13	3.89344e-73
UBA6-AS1	1.51829e-41	0.317298	0.359	0.25	3.78374e-37
MEG8	4.4003e-19	0.316838	0.575	0.522	1.0966e-14
MCC	5.29681e-15	0.316418	0.598	0.569	1.32002e-10
AC027117.2	1.65017e-71	0.315792	0.175	0.061	4.11238e-67
LEPR	5.70056e-42	0.315556	0.536	0.434	1.42064e-37
KIAA0825	1.68981e-41	0.315074	0.397	0.285	4.21118e-37
ZNF248	2.60383e-55	0.313596	0.416	0.283	6.48901e-51
ME1	2.65358e-23	0.311435	0.868	0.846	6.61298e-19
FAM151B	2.56291e-63	0.311272	0.316	0.178	6.38703e-59
NDRG1	6.93317e-51	0.31034	0.42	0.295	1.72781e-46
CLHC1	1.03424e-54	0.310296	0.413	0.281	2.57743e-50
LINC01934	1.03566e-132	0.310072	0.174	0.028	2.58097e-128
SESN2	4.99244e-51	0.309121	0.4	0.273	1.24417e-46
MCPH1	7.86091e-42	0.308469	0.607	0.518	1.95902e-37
AZIN1-AS1	5.6822e-66	0.30817	0.328	0.186	1.41606e-61
LINC00513	2.46423e-30	0.308071	0.652	0.594	6.14111e-26
MT-ND3	1.07764e-17	0.308047	0.997	0.997	2.68558e-13
TMEM232	4.98792e-69	0.307639	0.252	0.119	1.24304e-64
TMEM14B	3.94695e-66	0.306305	0.882	0.824	9.83619e-62
CCDC30	8.7318e-98	0.305684	0.23	0.08	2.17605e-93
LINC01191	1.74898e-56	0.305221	0.312	0.182	4.35865e-52
PLXDC2	5.43033e-08	0.305117	0.747	0.724	0.00135329
ABHD17C	4.2891e-17	0.304503	0.51	0.458	1.06889e-12
MXI1	2.91526e-51	0.303007	0.514	0.387	7.26513e-47
PKD1L1	7.79871e-55	0.302694	0.287	0.16	1.94352e-50
SERPINE2	2.53933e-23	0.302411	0.918	0.878	6.32827e-19
TBL1X	1.02432e-27	0.301585	0.812	0.779	2.5527e-23
MIR210HG	9.15315e-110	0.300545	0.293	0.115	2.28106e-105
MFSD4B	4.66642e-33	0.300172	0.469	0.382	1.16292e-28
LINC00882	2.42978e-50	0.297773	0.27	0.154	6.05525e-46
AC073475.1	2.13936e-44	0.29697	0.283	0.171	5.3315e-40
AC022210.2	3.0145e-84	0.296767	0.27	0.119	7.51244e-80
KIAA2026	7.17826e-37	0.296514	0.672	0.607	1.7889e-32
RBBP6	4.04193e-58	0.29554	0.735	0.635	1.00729e-53
MIR34AHG	1.56405e-42	0.294964	0.458	0.343	3.89777e-38
LPCAT2	3.0095e-47	0.294014	0.851	0.798	7.49997e-43
AC007262.2	9.75807e-84	0.293857	0.199	0.069	2.43181e-79
FTX	2.66219e-22	0.293794	0.957	0.955	6.63444e-18
INTS6-AS1	4.11906e-129	0.292568	0.235	0.064	1.02651e-124
AC104596.1	5.7786e-95	0.290044	0.195	0.059	1.44008e-90
ZC3H6	2.25432e-59	0.28901	0.427	0.285	5.61799e-55
TP53INP1	2.21059e-35	0.28878	0.544	0.445	5.50901e-31
TBC1D5	7.70704e-37	0.28796	0.913	0.883	1.92067e-32
RCC1	2.23355e-75	0.287801	0.332	0.177	5.56622e-71
AL645465.1	1.07597e-50	0.286975	0.328	0.204	2.68142e-46
BACH1	9.89881e-22	0.286121	0.9	0.886	2.46688e-17
ACVR1C	4.67797e-128	0.285834	0.179	0.033	1.1658e-123
KLKB1	1.04292e-143	0.28439	0.193	0.033	2.59906e-139
MTHFD2	9.034e-46	0.284311	0.624	0.519	2.25136e-41
PHF21A	1.98178e-25	0.283883	0.778	0.743	4.93879e-21
PFKFB3	5.32929e-35	0.282871	0.502	0.407	1.32811e-30
PDE7B	8.97593e-30	0.282806	0.248	0.161	2.23689e-25
TXNRD1	4.45127e-69	0.282797	0.999	0.997	1.1093e-64
MT-ND4	2.18501e-18	0.281915	1	1	5.44527e-14
PCF11	1.73016e-56	0.281844	0.434	0.295	4.31174e-52
LINC01619	4.55019e-40	0.280588	0.247	0.145	1.13395e-35
APTX	1.75084e-42	0.280513	0.639	0.552	4.36326e-38
AC007364.1	3.3201e-39	0.28027	0.257	0.156	8.27402e-35
RORA	6.49328e-27	0.279988	0.892	0.863	1.61819e-22
ATRNL1	2.72307e-11	0.279369	0.453	0.408	6.78617e-07
TPI1	1.07558e-95	0.279265	0.997	0.995	2.68047e-91
AC130324.2	5.88414e-115	0.278286	0.209	0.056	1.46639e-110
P4HA1	1.56162e-62	0.27818	0.926	0.888	3.89172e-58
LINC02516	6.50692e-97	0.27621	0.188	0.053	1.62159e-92
UBC	6.97092e-98	0.275509	1	0.999	1.73722e-93
WDR66	4.8372e-78	0.274893	0.269	0.124	1.20548e-73
AC008467.1	3.64081e-95	0.273461	0.198	0.061	9.07327e-91
IRS1	4.51399e-29	0.273121	0.744	0.701	1.12493e-24
KRCC1	1.79434e-46	0.272851	0.617	0.521	4.47168e-42
KLHL24	2.1249e-45	0.272707	0.799	0.713	5.29547e-41
ADAMTSL4-AS1	1.65126e-18	0.271084	0.455	0.389	4.1151e-14
AC099489.1	5.80351e-64	0.270951	0.16	0.057	1.44629e-59
AL136456.1	4.37681e-85	0.270519	0.121	0.022	1.09074e-80
BCLAF1	6.21549e-63	0.270256	0.931	0.882	1.54896e-58
PPP1R10	1.07771e-46	0.269579	0.631	0.533	2.68576e-42
ZNF451	6.2136e-36	0.268714	0.631	0.554	1.54849e-31
CSF1R	1.33321e-67	0.26807	0.175	0.063	3.3225e-63
ZNF721	6.00249e-34	0.267216	0.581	0.503	1.49588e-29
PSAT1	4.85254e-40	0.266762	0.463	0.348	1.2093e-35
LRRC69	3.02904e-87	0.265931	0.233	0.089	7.54866e-83
MMP24	3.86481e-62	0.265671	0.343	0.201	9.6315e-58
ENSA	1.27152e-45	0.265619	0.799	0.733	3.16876e-41
LINC01376	9.04041e-44	0.26511	0.245	0.139	2.25296e-39
GBE1	8.37782e-29	0.264459	0.978	0.968	2.08784e-24
FOSB	7.44815e-06	0.263243	0.415	0.406	0.185615
YEATS2	2.87025e-32	0.263037	0.648	0.579	7.15296e-28
MAFG	4.14126e-43	0.262458	0.552	0.446	1.03204e-38
NDUFAF6	2.24083e-32	0.262344	0.493	0.402	5.58437e-28
RYK	2.43266e-33	0.262228	0.789	0.758	6.06244e-29
PCNX4	1.29321e-19	0.261066	0.845	0.842	3.2228e-15
NR2F2-AS1	1.94927e-11	0.261054	0.768	0.767	4.85778e-07
C9	2.97044e-49	0.260714	0.199	0.096	7.40263e-45
GPI	3.42583e-46	0.259891	0.762	0.688	8.53751e-42
LUC7L3	5.94962e-54	0.259716	0.914	0.864	1.48271e-49
LINC01278	2.21819e-21	0.259387	0.553	0.497	5.52795e-17
TIGAR	5.15258e-29	0.259061	0.572	0.507	1.28407e-24
IGF1R	9.7707e-19	0.258197	0.876	0.861	2.43496e-14
BBS9	1.67037e-22	0.258186	0.729	0.688	4.16273e-18
WDR78	5.69521e-51	0.25609	0.294	0.173	1.4193e-46
INHBA	3.63151e-20	0.255437	0.907	0.869	9.05009e-16
TAPT1-AS1	3.81932e-53	0.253592	0.26	0.141	9.51814e-49
THUMPD3-AS1	3.79255e-34	0.253526	0.633	0.559	9.45142e-30
GCNA	5.0323e-78	0.253203	0.232	0.095	1.2541e-73
RAPGEF4	1.78672e-104	0.253089	0.159	0.032	4.45268e-100
KDM4C	1.0107e-21	0.252914	0.631	0.589	2.51877e-17
AL049828.1	5.19564e-23	0.252224	0.316	0.237	1.29481e-18
CASS4	7.68644e-146	0.251844	0.166	0.019	1.91554e-141
PDE10A	9.36796e-61	0.250818	0.143	0.046	2.33459e-56
SUCLA2	1.12566e-32	0.250119	0.657	0.595	2.80526e-28
MVK	1.83097e-81	-0.250051	0.158	0.329	4.56297e-77
CORO1C	1.0122e-48	-0.250139	0.911	0.944	2.5225e-44
GBP3	2.80987e-64	-0.250221	0.168	0.318	7.00248e-60
TANGO6	1.28753e-66	-0.250357	0.237	0.406	3.20866e-62
ARHGAP23	7.02778e-59	-0.250442	0.359	0.523	1.75139e-54
FAM20C	3.60291e-51	-0.250802	0.281	0.425	8.97882e-47
TOX	8.12787e-31	-0.250875	0.205	0.307	2.02555e-26
PLAUR	3.85916e-40	-0.251433	0.665	0.761	9.61741e-36
ACTG1	7.53742e-70	-0.251656	1	1	1.8784e-65
RAB3B	2.02224e-32	-0.251684	0.593	0.688	5.03962e-28
NR2F6	1.97779e-62	-0.251801	0.39	0.56	4.92886e-58
PTPN13	3.37379e-41	-0.251945	0.513	0.643	8.40783e-37
GLIS1	1.14276e-58	-0.252021	0.113	0.243	2.84788e-54
COMMD5	5.80876e-71	-0.252388	0.271	0.447	1.4476e-66
TENT5C	1.46064e-72	-0.252487	0.108	0.253	3.64006e-68
PBX3	8.99255e-34	-0.25268	0.495	0.615	2.24103e-29
ITPRIPL2	7.17119e-51	-0.252777	0.527	0.675	1.78713e-46
MYO9B	1.89097e-46	-0.253082	0.622	0.742	4.71249e-42
TUBB2A	3.07967e-54	-0.253493	0.236	0.381	7.67486e-50
COL24A1	1.33834e-52	-0.253856	0.134	0.261	3.33528e-48
PRRX1	6.64725e-50	-0.254	0.952	0.971	1.65656e-45
CALD1	2.87349e-34	-0.25411	1	1	7.16103e-30
NMT2	1.14078e-35	-0.254266	0.488	0.605	2.84293e-31
HOXA11-AS	3.72104e-61	-0.254626	0.291	0.455	9.2732e-57
PDLIM7	6.06178e-29	-0.254998	0.746	0.798	1.51066e-24
GPATCH4	1.74252e-63	-0.255405	0.318	0.49	4.34253e-59
FASN	4.40455e-49	-0.255433	0.653	0.767	1.09766e-44
MARCKSL1	6.85231e-36	-0.255648	0.726	0.793	1.70766e-31
PDGFB	3.57272e-91	-0.255698	0.044	0.181	8.90357e-87
BAG2	5.2422e-61	-0.256119	0.403	0.572	1.30641e-56
MLPH	1.30973e-55	-0.257121	0.43	0.59	3.26397e-51
RGS3	6.2783e-82	-0.257144	0.179	0.359	1.56461e-77
NLRC5	6.96511e-59	-0.257238	0.219	0.371	1.73577e-54
MITF	2.41338e-37	-0.257324	0.601	0.705	6.01438e-33
SWAP70	1.64169e-50	-0.257342	0.697	0.804	4.09126e-46
ZNF608	1.41944e-59	-0.257627	0.109	0.239	3.53739e-55
FAM107B	1.04082e-35	-0.257775	0.623	0.723	2.59382e-31
PALLD	1.09624e-67	-0.257784	0.998	0.999	2.73194e-63
UBE2L6	1.33469e-49	-0.257919	0.537	0.675	3.32618e-45
HYAL2	1.84542e-62	-0.258379	0.438	0.604	4.59897e-58
F3	2.57959e-30	-0.258459	0.303	0.414	6.42859e-26
PDP1	3.09519e-71	-0.258599	0.25	0.426	7.71352e-67
CYTH2	1.00564e-71	-0.258904	0.296	0.478	2.50616e-67
CTNNAL1	1.76268e-52	-0.259005	0.444	0.596	4.39278e-48
ESR1	3.07875e-44	-0.259105	0.198	0.324	7.67256e-40
ZNRD2	9.70163e-64	-0.259162	0.384	0.553	2.41774e-59
SP110	6.00921e-46	-0.259469	0.365	0.509	1.49755e-41
ST3GAL3	6.33936e-63	-0.259486	0.326	0.501	1.57983e-58
TNFRSF11B	3.35753e-23	-0.259903	0.214	0.303	8.3673e-19
LAMB1	5.52589e-53	-0.259974	0.832	0.898	1.37711e-48
GPRC5A	8.18804e-42	-0.260093	0.276	0.407	2.04054e-37
RHOBTB3	3.37318e-53	-0.260251	0.989	0.992	8.4063e-49
SQSTM1	5.44264e-101	-0.260296	1	1	1.35636e-96
MIR222HG	3.08434e-47	-0.260789	0.362	0.514	7.68649e-43
CACHD1	2.98712e-53	-0.261449	0.256	0.407	7.4442e-49
SPTAN1	3.10699e-50	-0.261605	0.72	0.817	7.74294e-46
ERBIN	6.69998e-60	-0.262425	0.93	0.971	1.6697e-55
ZBTB7A	5.45562e-63	-0.262482	0.474	0.638	1.3596e-58
ITGA11	1.01457e-38	-0.26288	0.756	0.822	2.52841e-34
SEPTIN11	6.84735e-62	-0.262922	0.996	0.998	1.70643e-57
HSD17B7	1.09059e-70	-0.262936	0.237	0.41	2.71786e-66
PTPA	1.16394e-55	-0.26358	0.498	0.648	2.90067e-51
RASA3	1.73426e-64	-0.263647	0.327	0.504	4.32196e-60
STARD4	6.63825e-63	-0.264017	0.421	0.591	1.65432e-58
TNFRSF19	4.86762e-41	-0.264047	0.242	0.366	1.21306e-36
FJX1	1.71904e-38	-0.26416	0.403	0.536	4.28403e-34
PLEKHA5	1.76937e-41	-0.264453	0.676	0.795	4.40945e-37
FARP1	1.01053e-45	-0.265205	0.947	0.971	2.51835e-41
RBMS1	1.12813e-74	-0.26656	0.932	0.972	2.8114e-70
ITGA3	3.64417e-37	-0.266924	0.638	0.733	9.08162e-33
PTPRJ	1.03666e-55	-0.26723	0.336	0.499	2.58346e-51
OSBPL10	1.55906e-67	-0.267363	0.216	0.382	3.88533e-63
ETV1	9.95856e-56	-0.267369	0.339	0.498	2.48177e-51
TMEM154	2.51006e-54	-0.267742	0.288	0.439	6.25532e-50
BCL2L1	5.49128e-59	-0.267749	0.551	0.702	1.36848e-54
GBP4	1.09156e-52	-0.267922	0.246	0.391	2.72027e-48
UCK2	2.87334e-48	-0.26837	0.353	0.496	7.16064e-44
NES	1.77372e-49	-0.269146	0.458	0.604	4.42028e-45
DIO2	1.26415e-20	-0.269589	0.331	0.421	3.15039e-16
GJA1	1.96005e-31	-0.269672	0.861	0.891	4.88463e-27
TNFAIP2	2.06207e-31	-0.2701	0.173	0.275	5.13888e-27
CSNK1D	1.3723e-73	-0.270278	0.491	0.668	3.4199e-69
PRDM1	3.89485e-42	-0.270446	0.608	0.739	9.70635e-38
NET1	2.26516e-82	-0.270754	0.116	0.274	5.645e-78
IGFBP5	0.0021391	-0.271602	0.911	0.884	1
ADGRL2	3.39693e-37	-0.272043	0.312	0.434	8.4655e-33
ZFAND5	2.08631e-62	-0.272142	0.951	0.972	5.19928e-58
KANK2	9.65185e-73	-0.272143	0.852	0.924	2.40534e-68
SLIT2	2.75773e-36	-0.272149	0.103	0.195	6.87253e-32
FUT8	7.53247e-42	-0.273061	0.727	0.812	1.87717e-37
FADS2	3.32771e-66	-0.273515	0.867	0.923	8.293e-62
ITPR2	1.05685e-48	-0.273631	0.514	0.652	2.63377e-44
NHSL1	4.94583e-50	-0.273787	0.329	0.483	1.23255e-45
LPIN1	1.34919e-50	-0.273914	0.7	0.81	3.36231e-46
ZNFX1	3.78956e-56	-0.274905	0.525	0.675	9.44396e-52
MRPL14	7.31588e-64	-0.275007	0.772	0.864	1.82319e-59
MAP2	8.29608e-42	-0.275015	0.225	0.348	2.06747e-37
RELB	2.50066e-66	-0.275405	0.232	0.396	6.2319e-62
HSPB1	1.35391e-61	-0.275471	0.981	0.992	3.37407e-57
BRIX1	2.96443e-56	-0.275809	0.27	0.422	7.38765e-52
ZHX3	4.90639e-57	-0.276145	0.54	0.694	1.22272e-52
LHFPL6	5.02486e-37	-0.27624	0.783	0.84	1.25224e-32
ADAMTS1	1.51103e-22	-0.277738	0.592	0.676	3.76564e-18
MDGA2	4.24045e-05	-0.279303	0.267	0.298	1
ARID1A	7.15553e-71	-0.279627	0.53	0.703	1.78323e-66
DDX58	8.66192e-27	-0.280164	0.498	0.597	2.15864e-22
TTC28	8.66675e-52	-0.280834	0.604	0.731	2.15984e-47
NSD1	3.33828e-71	-0.281557	0.494	0.673	8.31934e-67
CTDSPL	4.76956e-64	-0.281841	0.532	0.695	1.18862e-59
UBTF	1.81687e-74	-0.281849	0.369	0.556	4.52782e-70
ZMIZ1	4.74611e-71	-0.28207	0.632	0.784	1.18278e-66
RUNX1T1	5.58518e-54	-0.282681	0.397	0.557	1.39188e-49
S1PR3	1.40533e-29	-0.282921	0.568	0.651	3.50222e-25
ITGA2	4.79076e-37	-0.282994	0.666	0.764	1.19391e-32
IGF2BP2	8.88404e-57	-0.283836	0.704	0.814	2.21399e-52
NABP1	7.17399e-44	-0.284246	0.453	0.587	1.78783e-39
DENND1B	1.77721e-83	-0.284679	0.204	0.392	4.42899e-79
PLAU	1.19612e-50	-0.284927	0.22	0.359	2.98086e-46
ZNF281	3.99585e-65	-0.285129	0.564	0.719	9.95805e-61
POLR2A	2.31094e-71	-0.285246	0.667	0.802	5.7591e-67
CREB3L1	3.06547e-64	-0.285596	0.673	0.795	7.63945e-60
TBC1D1	1.26842e-58	-0.286565	0.535	0.679	3.16103e-54
DLGAP4	4.5656e-70	-0.286632	0.639	0.781	1.13779e-65
PTPN12	7.14572e-65	-0.286761	0.78	0.878	1.78078e-60
HSD17B2	1.30417e-22	-0.286789	0.229	0.316	3.25011e-18
HNRNPDL	9.2621e-64	-0.287272	0.866	0.922	2.30821e-59
BICC1	2.83713e-47	-0.287776	0.886	0.93	7.0704e-43
TIMM10B	3.77305e-93	-0.287827	0.27	0.475	9.40281e-89
DYRK2	2.21491e-82	-0.287864	0.296	0.49	5.51979e-78
ZCCHC24	4.6404e-82	-0.288617	0.304	0.495	1.15643e-77
EHD3	3.47204e-37	-0.288681	0.581	0.676	8.65267e-33
TNFSF4	4.20082e-35	-0.28897	0.164	0.264	1.04689e-30
HSPA8	1.50685e-113	-0.28921	0.999	0.999	3.75522e-109
MYO1C	2.96973e-63	-0.289411	0.822	0.883	7.40087e-59
XAF1	3.06658e-57	-0.290338	0.515	0.671	7.64222e-53
DNAJB1	3.11731e-76	-0.290567	0.358	0.54	7.76866e-72
ARNT2	2.18545e-68	-0.29114	0.332	0.509	5.44636e-64
HDAC7	4.52764e-74	-0.291906	0.469	0.647	1.12833e-69
MIR4435-2HG	5.89001e-58	-0.292022	0.85	0.905	1.46785e-53
EXT1	7.95128e-61	-0.292263	0.996	0.998	1.98154e-56
PIP4K2A	5.12315e-56	-0.292815	0.589	0.72	1.27674e-51
ZFP36L1	1.2549e-50	-0.293121	0.88	0.919	3.12734e-46
ITPRID2	1.80676e-51	-0.293257	0.777	0.849	4.50262e-47
ZNF827	5.50899e-71	-0.294384	0.368	0.549	1.3729e-66
SOX6	3.19644e-43	-0.29446	0.448	0.588	7.96585e-39
SRRM2	1.34588e-95	-0.29452	0.873	0.947	3.35406e-91
SCN8A	4.82566e-57	-0.29473	0.341	0.5	1.2026e-52
PRKD1	1.6842e-49	-0.29482	0.376	0.527	4.1972e-45
DYNC1LI1	9.4287e-74	-0.295911	0.678	0.817	2.34973e-69
MGLL	5.90096e-34	-0.295918	0.88	0.895	1.47058e-29
ARHGEF28	2.33808e-44	-0.296004	0.681	0.791	5.82672e-40
NSDHL	1.00577e-78	-0.297374	0.338	0.524	2.50648e-74
PRKCA	1.22226e-52	-0.297726	0.907	0.939	3.046e-48
ENAH	1.26763e-51	-0.297769	0.759	0.845	3.15907e-47
HS3ST3B1	1.6705e-86	-0.297995	0.14	0.312	4.16306e-82
GRIN2A	1.53106e-56	-0.298188	0.096	0.215	3.81554e-52
PCDH18	1.66311e-54	-0.298455	0.625	0.746	4.14463e-50
PBDC1	4.18029e-76	-0.298865	0.413	0.592	1.04177e-71
IL7R	5.43889e-29	-0.298957	0.288	0.394	1.35542e-24
WEE1	1.17847e-70	-0.298983	0.3	0.478	2.93686e-66
PARD3B	5.77165e-41	-0.298991	0.84	0.891	1.43835e-36
GRIA4	1.56817e-09	-0.299741	0.258	0.309	3.90803e-05
HDAC9	8.13895e-40	-0.300459	0.483	0.606	2.02831e-35
PHC2	2.86224e-59	-0.300659	0.612	0.747	7.13299e-55
GPR176	2.93143e-62	-0.300832	0.467	0.633	7.30541e-58
AADACL2-AS1	1.51076e-20	-0.301272	0.116	0.186	3.76498e-16
DHCR24	1.64415e-72	-0.30213	0.808	0.887	4.09738e-68
TMEM117	1.05433e-59	-0.303414	0.498	0.656	2.62749e-55
AC013652.1	7.88547e-36	-0.303697	0.199	0.307	1.96514e-31
SMAD3	9.52184e-52	-0.304477	0.576	0.712	2.37294e-47
HMGA2-AS1	1.89319e-96	-0.305014	0.118	0.296	4.71802e-92
SERPINB8	8.88248e-98	-0.305442	0.255	0.463	2.2136e-93
TRAM2	3.32455e-43	-0.30547	0.683	0.773	8.2851e-39
GMDS	5.50999e-65	-0.306498	0.413	0.586	1.37315e-60
IRF2BPL	1.73969e-105	-0.306699	0.156	0.354	4.33549e-101
FABP4	5.93898e-32	-0.307666	0.225	0.33	1.48005e-27
SASH1	7.66514e-58	-0.307724	0.507	0.659	1.91023e-53
CORO2B	8.35116e-103	-0.308231	0.116	0.299	2.08119e-98
MBNL1	3.8184e-60	-0.308235	0.96	0.978	9.51584e-56
APBB2	4.18531e-61	-0.309235	0.806	0.882	1.04302e-56
ZNF217	1.47866e-92	-0.309247	0.292	0.5	3.68497e-88
TRERF1	1.98622e-65	-0.309509	0.462	0.634	4.94985e-61
RAI14	3.02806e-70	-0.310379	0.965	0.98	7.54623e-66
SRSF2	1.22159e-78	-0.31073	0.618	0.772	3.04431e-74
MYADM	7.25006e-67	-0.310989	0.497	0.66	1.80679e-62
PDLIM4	1.71946e-48	-0.311214	0.687	0.79	4.28506e-44
FZD2	1.8256e-83	-0.311494	0.361	0.555	4.54959e-79
CYB5B	3.8836e-67	-0.31194	0.771	0.86	9.67833e-63
MAGI1	2.93528e-55	-0.312023	0.737	0.84	7.31501e-51
DYNLL1	2.5857e-104	-0.312439	0.997	0.999	6.44383e-100
DCBLD2	7.38877e-60	-0.313065	0.886	0.935	1.84135e-55
TLE4	6.84105e-41	-0.313798	0.734	0.819	1.70486e-36
CCDC85B	2.43531e-67	-0.315113	0.86	0.915	6.06903e-63
CHRM3	1.13079e-39	-0.315127	0.053	0.135	2.81804e-35
ZFHX3	6.12257e-72	-0.316094	0.635	0.792	1.5258e-67
PTPRE	6.28125e-83	-0.316177	0.385	0.592	1.56535e-78
CNIH3	1.88816e-37	-0.31634	0.568	0.675	4.70548e-33
CBR3	6.00021e-89	-0.317008	0.196	0.38	1.49531e-84
UBASH3B	5.69128e-55	-0.317024	0.526	0.669	1.41832e-50
PLIN3	3.4828e-84	-0.31876	0.773	0.87	8.67949e-80
EMP1	2.07313e-73	-0.319017	0.858	0.92	5.16645e-69
BMP2K	2.48947e-60	-0.319558	0.531	0.679	6.204e-56
SPRED2	6.94428e-71	-0.320615	0.47	0.647	1.73058e-66
ROBO1	3.06036e-59	-0.321384	0.614	0.746	7.62673e-55
FBLIM1	8.97815e-78	-0.321453	0.685	0.822	2.23744e-73
ALDH1A1	1.49933e-21	-0.322366	0.226	0.312	3.73649e-17
GLI2	1.37913e-91	-0.322577	0.34	0.552	3.43693e-87
KDR	1.54054e-39	-0.324024	0.119	0.22	3.83918e-35
PHACTR2	1.68997e-81	-0.324083	0.911	0.953	4.21158e-77
MSI2	3.55554e-50	-0.324402	0.736	0.817	8.86075e-46
PLIN2	2.03935e-86	-0.324617	0.607	0.772	5.08226e-82
NLGN1	1.86124e-34	-0.325574	0.415	0.534	4.63839e-30
HS3ST5	1.61725e-63	-0.325809	0.095	0.222	4.03034e-59
UTRN	1.07678e-61	-0.325855	0.841	0.9	2.68345e-57
CDC42EP1	4.94271e-123	-0.327004	0.176	0.398	1.23177e-118
HIVEP1	1.70025e-80	-0.327313	0.269	0.455	4.23719e-76
KLHL29	5.07031e-54	-0.327765	0.307	0.463	1.26357e-49
CSMD2	1.63626e-44	-0.327854	0.191	0.316	4.07773e-40
ATXN1	8.77129e-67	-0.327955	0.852	0.913	2.18589e-62
SPHK1	2.58409e-75	-0.328188	0.484	0.667	6.4398e-71
TMEM158	1.20594e-24	-0.328456	0.509	0.601	3.00533e-20
AL354740.1	2.24602e-71	-0.328898	0.317	0.485	5.59731e-67
PTPRG	8.74957e-55	-0.32917	0.833	0.908	2.18048e-50
DPF3	1.80807e-78	-0.329674	0.097	0.245	4.5059e-74
ELF1	2.22088e-77	-0.331085	0.615	0.764	5.53465e-73
SMTN	3.05267e-92	-0.331166	0.261	0.456	7.60756e-88
CDH11	6.22081e-58	-0.331587	0.349	0.503	1.55029e-53
SOCS5	2.72957e-77	-0.331809	0.498	0.666	6.80237e-73
NEO1	2.95127e-65	-0.331976	0.531	0.683	7.35485e-61
PLK3	1.171e-122	-0.334779	0.185	0.412	2.91824e-118
EBF1	2.09492e-40	-0.335625	0.362	0.489	5.22074e-36
NEGR1	1.2867e-31	-0.336079	0.59	0.672	3.2066e-27
MX1	1.41749e-27	-0.336093	0.588	0.657	3.53252e-23
TCF7L2	8.02083e-70	-0.336276	0.545	0.709	1.99887e-65
FCHSD2	1.13979e-68	-0.336415	0.518	0.678	2.84048e-64
AC073050.1	1.6636e-50	-0.337901	0.098	0.212	4.14586e-46
LAMA2	1.69553e-39	-0.338055	0.321	0.44	4.22543e-35
ABCC3	1.3463e-71	-0.338174	0.232	0.4	3.35512e-67
ADAMTS19	9.03165e-56	-0.339142	0.16	0.296	2.25078e-51
GREB1L	4.53664e-47	-0.340303	0.374	0.514	1.13058e-42
COL12A1	1.14317e-47	-0.340941	0.938	0.96	2.84888e-43
PRAG1	1.14582e-58	-0.341419	0.307	0.471	2.85551e-54
TUBA1B	7.15992e-57	-0.341887	0.844	0.894	1.78432e-52
CYTOR	3.82572e-66	-0.342137	0.952	0.965	9.53407e-62
FOXO1	1.38877e-21	-0.342382	0.609	0.676	3.46095e-17
FILIP1L	2.11949e-63	-0.342809	0.928	0.951	5.28198e-59
DTNA	6.25108e-78	-0.343541	0.22	0.397	1.55783e-73
MYO10	1.61354e-64	-0.344032	0.881	0.935	4.0211e-60
TENM4	1.01422e-55	-0.345002	0.124	0.251	2.52753e-51
MEF2C	2.28161e-99	-0.345188	0.221	0.422	5.68601e-95
TIPARP	3.28249e-89	-0.345197	0.184	0.371	8.18029e-85
TCF4	6.39688e-76	-0.345215	0.868	0.931	1.59417e-71
SIPA1L3	1.1295e-58	-0.345508	0.446	0.594	2.81482e-54
MYO1D	8.32811e-68	-0.345566	0.732	0.845	2.07545e-63
DPYD	1.47353e-65	-0.346882	0.402	0.574	3.67219e-61
BAZ1A	1.50108e-91	-0.348116	0.536	0.715	3.74084e-87
CHD4	1.45152e-92	-0.348726	0.79	0.893	3.61734e-88
HSPA1A	4.28246e-106	-0.349222	0.376	0.595	1.06723e-101
TUBB4B	2.48521e-55	-0.34948	0.636	0.738	6.1934e-51
PLEKHO1	1.35339e-97	-0.349559	0.7	0.836	3.37279e-93
AKAP6	1.00188e-57	-0.349775	0.161	0.299	2.49679e-53
NTM	4.86083e-42	-0.350244	0.383	0.509	1.21137e-37
FABP3	3.73954e-50	-0.351416	0.299	0.441	9.31931e-46
RBMS2	2.34098e-88	-0.351607	0.58	0.747	5.83395e-84
CYP51A1	5.68187e-82	-0.352627	0.936	0.961	1.41598e-77
ARL4C	1.72358e-45	-0.353093	0.627	0.728	4.29533e-41
EHBP1	1.19101e-65	-0.353475	0.669	0.8	2.96813e-61
VASP	5.16471e-88	-0.353512	0.532	0.7	1.2871e-83
RGS7	2.66704e-26	-0.353787	0.365	0.466	6.64653e-22
PDE4B	2.01382e-57	-0.354259	0.586	0.717	5.01865e-53
AL121578.3	3.26796e-114	-0.354311	0.067	0.241	8.14407e-110
NFAT5	3.53966e-61	-0.354498	0.973	0.983	8.82117e-57
ZEB1	8.24301e-67	-0.355072	0.73	0.847	2.05424e-62
GBP1	1.70581e-51	-0.356684	0.363	0.505	4.25105e-47
MCTP1	8.53792e-71	-0.356932	0.42	0.593	2.12774e-66
ADAM19	2.71027e-70	-0.35797	0.347	0.512	6.75427e-66
KLF2	4.12952e-122	-0.358326	0.089	0.282	1.02912e-117
BICD1	3.63e-93	-0.358597	0.719	0.857	9.04632e-89
ELL2	3.32206e-48	-0.358807	0.823	0.875	8.27891e-44
ELOVL6	3.71941e-84	-0.359703	0.356	0.544	9.26915e-80
TFAP2A	8.78794e-54	-0.359872	0.297	0.436	2.19004e-49
FADS1	2.05907e-82	-0.360217	0.962	0.975	5.1314e-78
ACAT2	1.03581e-77	-0.361587	0.87	0.919	2.58135e-73
SAMD9	3.29524e-73	-0.362361	0.352	0.528	8.21207e-69
H3F3B	1.24659e-198	-0.362743	0.998	1	3.10663e-194
ARMC9	1.5784e-81	-0.36315	0.963	0.982	3.93354e-77
ZBTB46	4.04576e-74	-0.36474	0.348	0.53	1.00824e-69
OXTR	1.26136e-23	-0.364806	0.421	0.508	3.14344e-19
FMN2	2.62763e-52	-0.365902	0.712	0.803	6.54833e-48
TANC1	4.27233e-80	-0.366512	0.835	0.918	1.06471e-75
GRK5	3.20945e-92	-0.36671	0.24	0.436	7.99826e-88
ABLIM3	1.74555e-77	-0.366979	0.304	0.486	4.35009e-73
ANGPT1	2.96955e-58	-0.367847	0.317	0.469	7.40041e-54
SAMD3	1.83164e-85	-0.36857	0.098	0.254	4.56464e-81
LRRC8A	1.0235e-101	-0.3686	0.477	0.677	2.55066e-97
IFIT1	1.2e-30	-0.369016	0.591	0.667	2.99051e-26
PHF23	2.02488e-130	-0.36943	0.317	0.563	5.04619e-126
TMEM200A	3.52332e-92	-0.369923	0.276	0.472	8.78046e-88
KALRN	9.67343e-66	-0.370526	0.269	0.436	2.41072e-61
YWHAH	4.9531e-95	-0.370586	0.718	0.842	1.23436e-90
HMCN1	3.43433e-39	-0.370979	0.223	0.343	8.5587e-35
TNS3	1.68367e-97	-0.371177	0.859	0.927	4.19587e-93
EVA1B	8.66257e-143	-0.371784	0.966	0.986	2.1588e-138
ADGRE5	3.06089e-89	-0.372713	0.472	0.651	7.62806e-85
ZMYND8	2.69449e-103	-0.37346	0.36	0.575	6.71493e-99
FGF2	8.81262e-57	-0.373548	0.53	0.669	2.19619e-52
ZEB2	5.87632e-84	-0.37356	0.602	0.759	1.46444e-79
PHLDA2	6.11441e-78	-0.37364	0.931	0.957	1.52377e-73
EZR	6.34703e-72	-0.374847	0.592	0.737	1.58174e-67
IRF1	1.02413e-107	-0.374898	0.207	0.419	2.55223e-103
PDGFC	9.31988e-100	-0.375465	0.962	0.982	2.32261e-95
MIDN	2.30301e-107	-0.375659	0.424	0.638	5.73933e-103
CCBE1	4.16935e-34	-0.375987	0.203	0.306	1.03904e-29
FDPS	1.64684e-91	-0.376354	0.974	0.98	4.10409e-87
DENND2A	2.63805e-65	-0.377174	0.417	0.575	6.57428e-61
PHLDB1	1.1917e-109	-0.377465	0.38	0.602	2.96984e-105
ARF6	2.30175e-90	-0.378281	0.546	0.71	5.7362e-86
ZNF618	4.71607e-103	-0.379209	0.521	0.719	1.17529e-98
SPRED1	1.15704e-101	-0.379318	0.554	0.744	2.88345e-97
CAMK2N1	3.178e-85	-0.379955	0.572	0.726	7.91989e-81
RASAL2	1.82637e-67	-0.381028	0.646	0.769	4.55149e-63
RGL1	1.84833e-93	-0.381093	0.36	0.568	4.60623e-89
SLC8A1	5.20213e-42	-0.381847	0.356	0.483	1.29642e-37
NCAM2	8.81284e-58	-0.382815	0.238	0.384	2.19625e-53
STXBP5	3.48112e-49	-0.383368	0.749	0.835	8.67531e-45
ZNF462	5.39226e-106	-0.383471	0.356	0.573	1.34381e-101
PDGFD	8.97884e-70	-0.384784	0.196	0.356	2.23762e-65
SLC4A7	1.38384e-82	-0.386999	0.595	0.756	3.44868e-78
GRIA1	2.5864e-44	-0.387881	0.196	0.318	6.44557e-40
BCAR3	9.47859e-69	-0.388167	0.456	0.624	2.36216e-64
PTPN14	5.78904e-97	-0.390714	0.851	0.921	1.44269e-92
FLNB	7.28913e-34	-0.391992	0.587	0.671	1.81652e-29
GRIP1	2.87361e-59	-0.393495	0.346	0.501	7.16133e-55
MEIS2	3.73687e-78	-0.393717	0.524	0.694	9.31264e-74
ATP2B1	5.07991e-63	-0.393947	0.981	0.987	1.26596e-58
JUN	1.4161e-99	-0.394291	0.575	0.767	3.52907e-95
KCND2	1.80319e-06	-0.394579	0.6	0.617	0.0449373
PNPLA3	2.15576e-144	-0.394874	0.119	0.345	5.37237e-140
ANO4	8.97625e-88	-0.395262	0.322	0.517	2.23697e-83
MIR181A1HG	6.23581e-108	-0.396083	0.187	0.395	1.55403e-103
EPSTI1	3.64712e-69	-0.396088	0.395	0.561	9.089e-65
CACNA2D1	5.09288e-77	-0.396256	0.497	0.667	1.2692e-72
IFI16	1.40522e-123	-0.396598	0.861	0.935	3.50195e-119
EML1	7.24546e-69	-0.396829	0.367	0.532	1.80564e-64
PALM2-AKAP2	2.3954e-125	-0.39693	0.935	0.974	5.96958e-121
ZNF532	6.93095e-90	-0.398524	0.381	0.575	1.72726e-85
ASAP1	4.38601e-137	-0.400262	0.995	0.998	1.09304e-132
AMD1	5.34506e-80	-0.401128	0.543	0.7	1.33204e-75
2022-03-04	4.86922e-76	-0.402196	0.213	0.383	1.21346e-71
SPATA13	1.4984e-102	-0.406399	0.308	0.53	3.73417e-98
RASGRF2	1.84712e-82	-0.406462	0.263	0.446	4.6032e-78
DDIT3	6.30209e-84	-0.406625	0.364	0.552	1.57054e-79
CXCL8	0.0100432	-0.406705	0.176	0.195	1
DOCK5	2.28953e-89	-0.407082	0.516	0.694	5.70574e-85
PRICKLE1	5.83159e-94	-0.408141	0.251	0.453	1.45329e-89
CCDC71L	1.26317e-119	-0.408223	0.294	0.523	3.14795e-115
SH2B3	1.03454e-116	-0.409529	0.317	0.545	2.57819e-112
CPED1	1.3145e-81	-0.410119	0.706	0.819	3.27586e-77
GLRX	1.08927e-78	-0.410753	0.985	0.991	2.71457e-74
RIMS1	8.17676e-114	-0.412784	0.122	0.32	2.03773e-109
SLC20A2	4.93891e-48	-0.413071	0.672	0.765	1.23083e-43
GLUL	2.73802e-139	-0.413097	0.349	0.599	6.82343e-135
ZYX	3.85082e-124	-0.41315	0.893	0.952	9.59663e-120
TGM2	5.94695e-59	-0.414575	0.941	0.958	1.48204e-54
S100A16	1.40496e-151	-0.416179	0.957	0.979	3.5013e-147
CLMP	2.19939e-89	-0.417994	0.768	0.856	5.48109e-85
SREBF2	1.35908e-115	-0.418814	0.653	0.81	3.38697e-111
VCL	8.0782e-106	-0.419996	0.955	0.976	2.01317e-101
AK5	5.1732e-57	-0.420021	0.662	0.749	1.28921e-52
DNAJA1	3.16126e-161	-0.42135	0.912	0.97	7.87818e-157
SEMA5A	3.57239e-78	-0.421426	0.94	0.964	8.90276e-74
SOX4	1.80477e-50	-0.422671	0.943	0.955	4.49767e-46
CCN2	1.82236e-51	-0.422869	0.763	0.822	4.54151e-47
DDX60L	1.52303e-83	-0.42355	0.496	0.674	3.79555e-79
FGF5	1.80828e-104	-0.425264	0.177	0.377	4.50641e-100
ST3GAL5	8.48075e-79	-0.425519	0.392	0.571	2.11349e-74
SCFD2	1.25783e-68	-0.425772	0.597	0.731	3.13463e-64
CAMK2D	2.99815e-90	-0.426187	0.831	0.911	7.4717e-86
NAV1	2.76859e-88	-0.426766	0.739	0.851	6.89961e-84
SH3RF1	1.29028e-85	-0.429402	0.588	0.75	3.2155e-81
ADAMTS12	7.3164e-88	-0.431201	0.285	0.473	1.82332e-83
CACNA1C	6.62678e-65	-0.433803	0.586	0.71	1.65146e-60
ACSS2	8.6301e-84	-0.435282	0.424	0.597	2.15071e-79
ARHGAP18	4.89243e-97	-0.436663	0.642	0.792	1.21924e-92
NEDD4L	7.0196e-86	-0.438975	0.43	0.612	1.74935e-81
SH3BP4	5.05263e-111	-0.439584	0.401	0.612	1.25917e-106
DGKH	7.05409e-94	-0.44028	0.593	0.76	1.75795e-89
CDH13	1.33078e-62	-0.440585	0.853	0.889	3.31645e-58
NEDD9	1.14565e-157	-0.442005	0.139	0.384	2.85508e-153
SEMA3C	1.68201e-45	-0.443147	0.416	0.54	4.19173e-41
CCND1	1.13152e-106	-0.446875	0.989	0.993	2.81985e-102
CDK14	2.5962e-98	-0.448954	0.554	0.732	6.47e-94
RUNX1	8.46607e-76	-0.450494	0.692	0.804	2.10983e-71
ADAMTS5	2.35877e-72	-0.454182	0.829	0.888	5.87829e-68
MGAT5	3.74751e-18	-0.455965	0.689	0.731	9.33917e-14
LMO7	2.77032e-77	-0.456075	0.734	0.821	6.90392e-73
ARHGAP10	7.48657e-117	-0.457437	0.603	0.779	1.86573e-112
AFF3	1.02545e-59	-0.457449	0.717	0.798	2.55552e-55
MRVI1	2.61565e-121	-0.458675	0.355	0.585	6.51846e-117
MYLK	3.65196e-138	-0.459198	0.982	0.989	9.10105e-134
ARSJ	1.23834e-100	-0.462776	0.251	0.459	3.08608e-96
GRAMD2B	8.83932e-130	-0.465486	0.522	0.729	2.20285e-125
DNMBP	7.32204e-135	-0.469505	0.321	0.563	1.82473e-130
VEGFC	1.01359e-67	-0.469799	0.519	0.663	2.52598e-63
KCNMA1	3.29611e-44	-0.473746	0.756	0.805	8.21424e-40
AC083870.1	1.91353e-81	-0.476931	0.568	0.727	4.7687e-77
WNT5B	1.07548e-53	-0.478025	0.829	0.875	2.68022e-49
SLC38A2	9.11213e-179	-0.478377	0.937	0.976	2.27084e-174
ARHGAP29	2.07022e-80	-0.479774	0.626	0.76	5.15921e-76
INSYN2B	1.06242e-161	-0.480947	0.159	0.415	2.64765e-157
KCNMB2	6.0072e-07	-0.481659	0.238	0.267	0.0149705
OXR1	5.16821e-46	-0.482937	0.681	0.771	1.28797e-41
INPP4B	6.01416e-94	-0.484877	0.704	0.826	1.49879e-89
MVD	1.16911e-131	-0.48599	0.641	0.809	2.91354e-127
ARID5B	1.86155e-200	-0.486228	0.97	0.994	4.63916e-196
MSMO1	2.82909e-168	-0.486986	0.9	0.955	7.05038e-164
SRSF7	7.94165e-172	-0.487773	0.46	0.717	1.97914e-167
RIPOR2	4.99967e-110	-0.490746	0.18	0.387	1.24597e-105
GSE1	1.02178e-127	-0.49101	0.472	0.692	2.54639e-123
FDFT1	5.19631e-196	-0.494863	0.938	0.976	1.29497e-191
SYTL5	5.02475e-103	-0.494964	0.205	0.405	1.25222e-98
HECW2	4.17e-130	-0.496294	0.294	0.533	1.0392e-125
RUNX2	4.84865e-164	-0.499361	0.224	0.494	1.20833e-159
FGD4	1.77855e-170	-0.499857	0.122	0.376	4.43232e-166
ARHGAP22	8.90538e-113	-0.499943	0.43	0.635	2.21931e-108
SNTB1	2.2226e-123	-0.501625	0.337	0.566	5.53894e-119
G0S2	9.76499e-48	-0.502317	0.103	0.213	2.43353e-43
PTPRD	1.34043e-126	-0.503349	0.233	0.466	3.34048e-122
SRGAP1	3.77867e-154	-0.504654	0.688	0.853	9.41682e-150
RGS4	4.57535e-170	-0.505592	0.088	0.323	1.14022e-165
TNIK	5.92486e-123	-0.507346	0.287	0.514	1.47654e-118
DAB2	2.81497e-200	-0.507387	0.986	0.996	7.01518e-196
MMP16	1.035e-115	-0.509513	0.439	0.65	2.57932e-111
SBF2-AS1	2.44442e-57	-0.511569	0.43	0.568	6.09173e-53
LDB2	2.59536e-123	-0.512616	0.37	0.595	6.46791e-119
KRT18	2.70881e-48	-0.516484	0.485	0.597	6.75064e-44
TMTC1	2.94377e-35	-0.516705	0.551	0.645	7.33616e-31
MEIS1	3.88055e-110	-0.520802	0.527	0.726	9.67072e-106
CYTH3	7.15342e-133	-0.520919	0.557	0.756	1.7827e-128
CDC42EP3	1.28141e-127	-0.523403	0.214	0.442	3.1934e-123
KHDRBS3	3.32071e-160	-0.523706	0.433	0.683	8.27553e-156
DLC1	1.14274e-140	-0.523709	0.858	0.941	2.84783e-136
IFIT3	1.82405e-80	-0.524557	0.805	0.868	4.54571e-76
TUBB3	5.71048e-109	-0.52489	0.634	0.774	1.42311e-104
SHROOM3	3.06384e-183	-0.526483	0.152	0.419	7.63539e-179
RGMB	1.39966e-99	-0.528884	0.324	0.516	3.48809e-95
CITED2	3.41746e-218	-0.542471	0.929	0.976	8.51666e-214
CHRM2	5.62117e-73	-0.543382	0.662	0.77	1.40085e-68
DUSP6	2.34883e-149	-0.568182	0.269	0.526	5.85353e-145
SRSF3	1.40659e-207	-0.571538	0.746	0.883	3.50537e-203
IER2	3.74718e-170	-0.571706	0.535	0.779	9.33836e-166
KLF12	4.09979e-157	-0.57386	0.589	0.786	1.02171e-152
CXCL1	6.09509e-09	-0.583959	0.091	0.128	0.000151896
FRMD6	2.16079e-182	-0.586397	0.896	0.961	5.3849e-178
ZNF804A	3.79948e-76	-0.58796	0.396	0.567	9.46868e-72
ZFP36L2	7.58273e-199	-0.591531	0.29	0.582	1.88969e-194
NRP1	1.51131e-138	-0.597059	0.769	0.876	3.76635e-134
UACA	2.42102e-149	-0.599451	0.914	0.96	6.03342e-145
PHLDA1	2.56287e-183	-0.599924	0.454	0.714	6.38692e-179
FOXL2	2.12507e-190	-0.60239	0.464	0.722	5.29589e-186
KLF6	1.82515e-202	-0.604417	0.709	0.881	4.54845e-198
COL8A1	6.4979e-75	-0.610789	0.711	0.793	1.61934e-70
SEMA3A	1.51468e-88	-0.616512	0.605	0.747	3.77474e-84
HMGCR	2.4078e-207	-0.61686	0.55	0.791	6.00047e-203
AMIGO2	3.09894e-114	-0.617309	0.711	0.821	7.72286e-110
SQLE	1.61627e-254	-0.625899	0.835	0.943	4.02791e-250
USP53	1.43615e-111	-0.626489	0.818	0.897	3.57902e-107
GULP1	2.22075e-114	-0.632794	0.833	0.901	5.53434e-110
HPSE2	7.8587e-74	-0.633508	0.556	0.69	1.95847e-69
POU2F2	3.4495e-158	-0.63542	0.386	0.642	8.59649e-154
THSD4	1.0998e-90	-0.640267	0.552	0.69	2.7408e-86
CXXC5	1.57118e-260	-0.643893	0.416	0.729	3.91555e-256
LDLR	1.43897e-255	-0.65582	0.672	0.895	3.58605e-251
KRT34	1.48884e-76	-0.656045	0.178	0.34	3.71035e-72
PSD3	1.69199e-170	-0.659133	0.964	0.985	4.2166e-166
HS3ST3A1	3.17339e-171	-0.66209	0.361	0.625	7.9084e-167
AKAP12	1.05646e-137	-0.664965	0.897	0.943	2.6328e-133
JUND	0	-0.666979	0.87	0.972	0
ATP8B1	4.37325e-187	-0.671104	0.304	0.577	1.08986e-182
PTPRK	1.13108e-188	-0.673031	0.913	0.966	2.81876e-184
THBS1	8.94185e-137	-0.675537	0.954	0.971	2.2284e-132
GREM2	4.25919e-106	-0.677145	0.146	0.332	1.06143e-101
ADAMTS6	9.63298e-87	-0.696541	0.322	0.5	2.40064e-82
ST5	1.12435e-259	-0.701782	0.779	0.926	2.80199e-255
STARD13	2.9353e-204	-0.710382	0.573	0.809	7.31507e-200
NRXN3	5.28069e-94	-0.723853	0.407	0.585	1.316e-89
TUBA1A	4.40986e-269	-0.72648	0.926	0.977	1.09898e-264
RGCC	1.18546e-127	-0.761158	0.26	0.486	2.9543e-123
IDI1	9.38781e-285	-0.761756	0.898	0.958	2.33954e-280
KRTAP1-5	2.52607e-200	-0.765289	0.066	0.314	6.29522e-196
NR2F1	9.99391e-153	-0.771026	0.697	0.833	2.49058e-148
FRMD4A	3.91461e-243	-0.777957	0.577	0.822	9.75559e-239
SLC20A1	6.80009e-287	-0.797323	0.423	0.734	1.69465e-282
TNFRSF12A	0	-0.820592	0.863	0.963	0
NAV3	2.5525e-225	-0.823342	0.581	0.817	6.36109e-221
DKK1	1.16031e-163	-0.829176	0.455	0.68	2.89162e-159
INSIG1	3.34397e-305	-0.876383	0.777	0.92	8.3335e-301
NCKAP5	8.50532e-213	-0.896942	0.871	0.943	2.11961e-208
SMURF2	6.26677e-190	-0.905568	0.818	0.911	1.56174e-185
TXNIP	0	-0.974416	0.386	0.721	0
PRR16	6.68371e-269	-0.983619	0.535	0.797	1.66565e-264
SULF1	2.02772e-86	-1.09706	0.526	0.648	5.05329e-82
HMGCS1	0	-1.23163	0.571	0.859	0
KRT19	3.90463e-189	-1.29084	0.761	0.831	9.73073e-185
HMGA2	0	-1.47944	0.565	0.845	0
